# Supplementary material for: Improvement of Biomass and Phycoerythrin Production by a Strain of Rhodomonas sp. Isolated from the Tunisian Coast of Sidi Mansour
Source: Biomolecules. 2022 Jun 24;12(7):885. doi: 10.3390/biom12070885 (PMC9312907; doi:10.3390/biom12070885)
Supplement: Supplementary file 1 [file biomolecules-12-00885-s001.zip]

Archive with 1 entries (1 files):
- biomolecules-1721990-supplementary.pdf
